# Supplementary material for: The Role of Akkermansia muciniphila on Improving Gut and Metabolic Health Modulation: A Meta-Analysis of Preclinical Mouse Model Studies
Source: Microorganisms. 2024 Aug 9;12(8):1627. doi: 10.3390/microorganisms12081627 (PMC11356609; doi:10.3390/microorganisms12081627)
Supplement: Supplementary file 1 [file microorganisms-12-01627-s001.zip]

Archive with 1 entries (1 files):
- microorganisms-3150450-supplementary.pdf
